# Supplementary material for: Sex-Specific Prognostic Implications in Dilated Cardiomyopathy After Left Ventricular Reverse Remodeling
Source: J Clin Med. 2020 Jul 29;9(8):2426. doi: 10.3390/jcm9082426 (PMC7464387; doi:10.3390/jcm9082426)
Supplement: Supplementary file 1 [file jcm-09-02426-s001.zip]

Archive with 1 entries (1 files):
- jcm-870701-supplementary.docx
